# Supplementary material for: The Fragile X Protein binds mRNAs involved in cancer progression and modulates metastasis formation
Source: EMBO Mol Med. 2013 Sep 16;5(10):1523–36. doi: 10.1002/emmm.201302847 (PMC3799577; doi:10.1002/emmm.201302847)
Supplement: Supplementary file 3 [file emmm0005-1523-SD3.txt]

EMBO MolecularMedicine  PeerReview ProcessFile- EMM-2013-02847
 
 
© EMBO 1 
 
 
 
 
TheFragileX Protein bindsmRNAsinvolved in cancer
progression and modulates metastasis formation 
 
RossellaLuca,MicheleAverna,FrancescaZalfa,ManuelaVecchi,FabrizioBianchi,GiorgioLa
Fata,FrancadelNonno,RobertaNardacci,MarcoBianchi,PaoloNuciforo,SebastianMunck,Paola
Parrella,RuteMoura,EmanuelaSignori,RobertAlston,AnnaKuchnio,MariaGiuliaFarace,Vito
MicheleFazio,MauroPiacentini,BartDeStrooper,TilmannAchsel,GiovanniNeri,PatrickNeven,
D.GarethEvans,PeterCarmeliet,Massimiliano Mazzone and Claudia Bagni
 
Correspondingauthor:ClaudiaBagni, VIBCenterfortheBiologyofDisease,CatholicUniversity
ofLeuven 
 
 
 
 
Review timeline: Submissiondate: 03 April2013
 EditorialDecision: 03 May 2013
 Revisionreceived: 01 July 2013
 EditorialDecision: 11 July 2013
 Revisionreceived: 01 August2013
 Accepted: 06 August2013
 
 
 
 
TransactionReport:
 
(Note:With the exception ofthe correction oftypographicalor spelling errors thatcould be a source ofambiguity,
lettersand reportsare notedited.The originalformatting oflettersand referee reportsmaynotbe reflected in this 
compilation.)
 
Editors:Céline Carret 
 
1stEditorialDecision 03 May 2013
 
Thankyouforthesubmissionofyourmanuscript to EMBO Molecular Medicine and I apologize for 
the delay in getting back to you. We have now heard back from the three referees whom we asked to 
evaluate yourmanuscript.Although the refereesfind the study interesting and novel,they also raise 
a numberofconcernsthatwewould likeyou to addressin arevised version ofthestudy. 
 
Asyouwillseefrom thereportsbelow,whilereferee1isenthusiasticaboutthestudy,theothertwo
referees are more balanced.They would like to see better characterization of the correlation between 
FMRP expressionandbreastcancermolecularsubtypes.Alongwiththisline,better
immunohistopathology data, including staining human tumors for Vimentin and E-cadherin would 
strengthen the clinicalsignificance ofthe findings. Finally, but importantly, referee 3 requests 
additionaldata to provide some mechanistic insightsand increase the overallimpactofthe study. 
 
Giventheseevaluations,Iwouldbehappytoconsiderarevisedversionofyourmanuscript,withthe
understanding thatthereferees'concernsmustbefully addressed and thatacceptanceofthe
manuscriptwouldentailasecondroundofreview.
 
PleasenotethatitisEMBO MolecularMedicinepolicytoallow asingleroundofrevisioninorder
to avoid the delayed publication ofresearch findings.Consequently,acceptance orrejection ofthe 
manuscriptwilldependonthecompletenessofyourresponsesincludedinthenextversionofthe
manuscript.
 EMBO MolecularMedicine  PeerReview ProcessFile- EMM-2013-02847
 
 
© EMBO 2 
 
 
EMBO MolecularMedicinehasa"scoopingprotection"policy,whereby similarfindingsthatare
published by othersduring review orrevision arenotacriterion forrejection.Should you decideto 
submita revised version,Ido ask thatyou getin touch afterthree months ifyou have notcompleted 
it, to update us on the status.
 
Pleasealsocontactusassoonaspossibleifsimilarworkispublishedelsewhere.Ifotherworkis
published wemay notbeableto extend therevision period beyond threemonths. 
 
 
 
I look forward to receiving your revised manuscript.
 
***** Reviewer'scomments***** 
 
Referee#1:
 
Themanuscript"TheFragileX ProteinbindsmRNAsinvolvedincancerprogressionandmodulates
metastasisformation"isanexcellentworkonaveryinterestingmedicalgeneticsquestion:the
relationship between FMR1 protein,which hasamajorroleregulating thetranslation processin the
polyribosomes,and cancer.Actually,thisextensiveand meticulouswork includesanumberof
interesting questions and well achieved answers. Each of them could be an independentwork,but
the authors address well each result to the next question.
ParticularlyIhavenomajorcommentsonthemanuscript.
Commentsminors:
1.- AttheIntroduction,authorsmentionthatfragileX syndromehasanincidenceof1:2000males
and 1:4000 females (Bagnietal,2012).Incidences currently handled forthis syndrome are lower. 
2.-Onpage3(Introduction)statesthat:"furthermore,adecreasedriskofcancerhasbeenReported
in patients with FXS (Rosales-Reynosoetal,2010;Schultz-Pedersenetal,2001).Actually Reynoso 
Rosalesetal.didnotreportthisriskdiminished,theyproposetheWnt7ageneasacandidateto
explain the decreased risk ofcancerin patientswith fragile X syndrome. 
 
 
 
 
Referee#3:
 
ThemsbyLucaetaldescribesanovelfunctionofthefragileX mentalretardationprotein(FMRP)
in cancer progression. In this work, the authors identified a high expression of the FMRP protein in 
a proportion ofseveraltumortissues,in particularin breasttumorswherethey found acorrelation 
between high FMRP leveland high tumorgrade,high proliferation index and negativelymph node
status.They then showed thata decrease oran increase ofFMRP levelwithin two breastcancercell
types(induced by shRNA orFMR1 transgenetransfection)respectively modulatesnegatively or
positively themetastaticpropertiesofthesecellsin mouseaswellastheirinvasion ability in vitro.
Thentheuseofacrosslinkingimmunoprecipitationapproach in one of the cell lines enabled the 
authorsto identify 42 outof84 tested mRNAsthatare bound by FMRP.Among these targets
vimentin and E-cadherin,importantactorsofcelladhesion,were validated asregulated targetsof
FMRP inmousemodelofbreasttumor (vimentin is upregulated by FMRP while E-cadherin isdown 
regulated).
Althoughthedirectmedicalimpactofthesenew findingsismaybenotsoobvious,thequalityof
experimentsperformed by the authorsisgenerally technically sound,theirinterpretation ofthe data 
are generally wellsupported by theirexperimentsand the overallfinding isofimportance and of
generalinterest.Thereareafew questionsthatcould beimportantto address: 
 
Thisstudyreliesonthefindingthataproportionofbreasttumorshave a higherFMRP expression 
than normal breast tissues. I feel that some precisions are needed to establish how this finding is 
significant.First,the description by authors ofnormalbreasttissues as being FMRP negative is 
misleading.Itisatleastcontradicting the factthatFMRP iswellexpressed in mosttissues.Has
breasttissuealowerFMRP expression than mosttissues?Second,theproposed increaseofFMRP EMBO MolecularMedicine  PeerReview ProcessFile- EMM-2013-02847
 
 
© EMBO 3 
expression in tumorbreasttissue could be due to an increase ofcelldensity ratherthan a true 
increase of FMRP level per say. It is indeed stated that the increase of FMRP in breast tumor 
correlateswith cellproliferation index and the picturesshown (e.g.fig 1 G)seem to show that
tumorous tissues are denser than surrounding normaltissue.Thus,I wonder how unique this 
apparentincrease ofFMRP expression comparesto the levelofothercytoplasmic proteinsin the 
same tissues? To clarify this issue itseems to me thatitwould be importantto quantify this increase 
by western blot assays on the extracts of the tumor tissues to have a more quantitative view of this 
proposed FMRP levelincreasein comparison with otherproteins. 
 
TheauthorsestablishedsomecorrelationbetweentumorgradesandFMRPoverexpression.For
instance breasttumorswith high grade (G3)show some FMRP overexpression in a higher
proportion ofcases(33.7%)than low gradetumors(19.5% forG1).Howeverthesedatacould be
viewed asan indication thatan increaseofFMRP isnotresponsiblefortumoraggressivenesssince 
in 19.5% of the patients it has no impact? Do the multivariate Cox proportional hazard analyses take 
these negative numbers into consideration? Some explanations should maybe given for non cancer 
personsto emphasizethesignificanceofthedata and theirpotentialmedicalimportance. 
 
Theconclusionoftheclipanalysispresentedinthisworkisthat"FMRPactsasamasterregulator
ofalargesubsetofmRNAsinvolved in multiplestepsofcancerprogression including invasion and 
intravasation". I disagree with this statement because it is not supported by actual data. First, the 
conclusion ofthe study isvery likelely strongly biased by the choice ofthe 84 tested mRNAs.
Second,theidentificationof42clippedmRNAsoutof84testedindicatesa very high non specific 
background (previousCLIP studiestypically identified 1-3 % oftotalmRNAs)oravery low level
ofstringency.Third,theabsenceofpresented data(only alistofmRNAsisgiven)preventsfrom 
any realappreciation ofthese results. 
 
Fig4C :theactualwesternblotpictures(andnotjusttheirquantification)shouldbeshown.
 
Supportinginformation:FMRP IP wasperformedusingspecificFMRP antibodies,itshouldbe
indicated more precisely which antibody was used for the assay.
 
ThisstudycouldbeimprovedbyshowingthatE-cadherin and vimentin levelsare also changed with 
FMRP onthehumanTMAs
 
 
 
 
Referee#4:
 
ThemanuscriptsubmittedbyLucaetal.reportsthattheFragileX-encoded protein,FMRP,can play 
a role in tumorprogression oflocally advanced breastcancerpatients,especially in thosewith a
triple-negativesubtype,and can correlatewith apropensity forlung metastasis.In addition,the
overexpression and depletion ofFRMP in murinecelllinesindicateitspotential role in promoting or 
reducing metastasis,respectively.The authors provide evidence thatFMRP drives EMT by binding 
to E-cadherin and Vimentin mRNA affecting translation and stability,respectively. 
Figure1B indicatesthatFMRP issomewhatmorefrequently expressed in grade3 tumors;albeit,a
significantnumberofpositive grade 1 cases are found.Overall,FMRP is overexpressed in no more 
than 34% of grade 3 tumors. The puzzling finding is that a high expression FMRP correlates with 
node-negativepatients known to be less proned for progression. How do the authors reconcile this 
withthefindingsofFigure1E?
ThemicrographsinFigure1C show thatFMRP-expressing carcinoma cellsdo notnecessarily 
localize at the edge of foci, and there is considerableheterogeneity in itsexpression levelin different
tumor foci. A low magnification micrograph would be mandatory to assess the distribution of 
FMRP.
TheanalysisofthebreastcancerTCGA collectiondoesnotrevealanimpressivedifferencein
mRNAexpression levelsbetween triple-negativebreastcancers,HER2- and ER/PgR-positive
patients.
TheexperimentspresentedinFigures2and3usetheprototypichighlymetastaticmurinecellline
4T1 and TS/A,alessmetastaticcelllineshowing areduction in lung metastasisin theFMRP 
shRNA-expressing cells.However,overexpressing cellsare marginally showing an increase in lung EMBO MolecularMedicine  PeerReview ProcessFile- EMM-2013-02847
 
 
© EMBO 4 
metastasis,particularlytheTS/Acellline,whichshouldhavebeenexpectedtogenerateahigher
metastaticindexsincetheoriginalcellline hasa much lowerpropensity to metastasize than the 4T1 
cellline.
FMRP bindstoanumberofRNA species,someofwhichwereidentifiedusingacommercially
available rtPCR array for84 genespotentially involved in EMT.Then,the study focused on 
VimentinandE-cadherin,two landmark genesofthe epithelialand mesenchymalstates,
respectively.The study shows thatFRMP controls E-cadherin and Vimentin by RNA translation and 
RNA stability,respectively,bytwodistinctmechanisms;thesemechanismswouldneedtobe
furtherexplored with otherRNA species binding to FMRP and,in particular,binding to known 
EMT mastergenecandidatesinordertoaddresstheirrelevanceintumormetastasis. 
4T1 cellsarecertainly notappropriateto study such amechanism,asthesecellsexhibitarather
mesenchymal-like phenotype. The authors need to consider a panel of cell lines with well-described 
E orM phenotypes.ThefunctionofVimentinhasremainedelusiveformanyyears,sincenoonehas
shown its implication in cellmotility;albeitmost,ifnotall,mesenchymalcellsexpressVimentin.
Althoughthecurrentfindingsmaybepotentiallynovelandleadtotheexploitationofpost-
transcriptional mechanisms for the regulation of invasive and metastatic phenotypes,this study 
needsto providemuch moreconvincing evidenceifweareto believethatFMRP can play arolein 
the progression of carcinoma.
 
 
1stRevision - authors'response 01 July 2013
 
PointbyPoint
 
New experimentsandimagesprovidedintherevised version:
 
1)FMRP expression level (Western blotting analysis) on a new set ofhealth and matched breast
cancersamplespurchased from IMGENEX.
New Figure1B 
2) Immunohistochemistry for E-cadherin and Vimentin on non-metastatic and metastatic breast
cancerusing human breastsamplesdescribed in Table S6. 
New SupplementaryFigure8 
3)mRNA stabilityassayforotherfiveFMRP targetmRNAs,keymoleculesinvolved in EMT.
New SupplementaryFigure9.
4)mRNA translationalassayforotherfiveFMRP targetmRNAs,keymoleculesinvolvedinEMT.
New SupplementaryFigure10 
5)Listofidentified targetsshowing thefold change(enrichment)oftheFMRP associated mRNAs. 
RevisedTableS5 
6)RepresentativeWestern blotting referred to Figure4C. 
RevisedFigure4C 
 
7) Western blotting analysis showing FMRP expression in differentmouse tissues.
Figure1fortheRefereeonly. 
8) CDH1, CDH2 and Vimentin mRNA expression levels in the available breast cancer arrays
(TCGA,2012)
Figure2fortheRefereeonly. 
9) Immunohistochemistry for Her2 protein, localized at the plasma membrane as well as in the
cytoplasm.Thisexperimentwasperformed on the same TMA used to detectFMRP in Figure 1B.
Figure3fortheRefereeonly. 
10)Western blotting analysisforFMRP on 4 differenthuman breastcancercelllines
Figure5fortheRefereeonly. 
 
 
 EMBO MolecularMedicine  PeerReview ProcessFile- EMM-2013-02847
 
 
© EMBO 5 
Referee#1:
 
Themanuscript"TheFragileX ProteinbindsmRNAsinvolvedincancerprogressionandmodulates
metastasis formation" is an excellent work on a very interesting medical genetics question: the 
relationship between FMR1 protein,which has a major role regulating the translation process in the 
polyribosomes, and cancer. Actually, this extensive and meticulous work includes a number of
interesting questions and well achieved answers. Each of them could be an independent work, but 
the authors address well each result to the next question. 
ParticularlyIhavenomajorcommentsonthemanuscript.
 
WearedelightedthattheRefereeappreciatedourwork. 
 
Commentsminors:
1.- AttheIntroduction, authors mention that fragile X syndrome has an incidence of 1:2000 males 
and 1:4000 females(Bagnietal,2012).Incidencescurrently handled forthissyndrome are lower. 
 
WethanktheRefereeforhis/hersuggestion.Thefrequencyinthepopulation appearsa bitdifferent
according to the published papers. Now it reads: with an estimated prevalence of approximately
1:2500 to 1:5000 in malesand 1:4000-6000 in females.Wehavealsoaddedtwomorereferences
reporting slightly differentincidence(Coffeeetal.,2009andTurkJ,2011). 
 
2.-Onpage3(Introduction)statesthat:"furthermore,adecreasedriskofcancerhasbeenReported
in patients with FXS (Rosales-Reynosoetal,2010;Schultz-Pedersenetal,2001).ActuallyReynoso
Rosales et al. did not report this risk diminished, they propose the Wnt7a gene as a candidate to 
explain the decreased risk ofcancerin patientswith fragile X syndrome. 
 
WethanktheRefereeforthiscomment.IndeedtheSchultz-Petersenreferredtothedecreasedrisk of
cancerin FXS while Rosales-ReynosoreferredtotheexpressionofWnt7agene.Wehavemodified
the text accordingly.
 
Referee#3:
 
ThemsbyLucaetaldescribesanovelfunctionofthefragileX mentalretardationprotein(FMRP)
in cancer progression. In this work, the authors identified a high expression of the FMRP protein in 
a proportion ofseveraltumortissues,in particularin breasttumorswhere they found a correlation 
between high FMRP leveland high tumorgrade,high proliferation index and negativelymph node
status.They then showed thata decrease oran increase ofFMRP levelwithin two breastcancercell
types (induced by shRNA or FMR1 transgene transfection) respectively modulates negatively or 
positively themetastaticpropertiesofthese cells in mouse as wellas theirinvasion ability in vitro.
Then theuseof a crosslinking immunoprecipitationapproach inoneof the cell lines enabled the
authors to identify 42 out of 84 tested mRNAs that are bound by FMRP. Among these targets
vimentin and E-cadherin, important actorsof celladhesion,were validated as regulated targetsof
FMRP in mo use model of breast tumor (vimentin is upregulated by FMRP while E-cadherin is
down regulated).
Althoughthedirectmedical impactof thesenew findings is maybe not so obvious, the quality of 
experimentsperformed by the authorsisgenerally technically sound,theirinterpretation ofthe data 
are generally well supported by theirexperimentsand the overall finding isof importance and of
generalinterest. There are a few questions that could be important to address: 
WethanktheRefereeforhis/herpositivecommentsonourwork. 
ThisstudyreliesonthefindingthataproportionofbreasttumorshaveahigherFMRPexpression
than normal breast tissues. I feel that some precisions are needed to establish how this finding is 
significant. First, the description by authors of normal breast tissues as being FMRP negative is 
misleading. It is at least contradicting the fact that FMRP is well expressed in most tissues. Has 
breasttissuealowerFMRP expression than mosttissues? 
 
We agree with the Referee that the definition of “FMRP negative” in normal breast tissues is
misleading. FMRP expression in normal breast tissues is indeed very low. The signal intensity 
variesbetween 0 and 1,with 0 being negative and 1 low expressed.We have now rephrased the text
substituting “almostcompletely absent” with “expressed atlower levels”.
Furthermore, we provide a Western blot showing mouse Fmrp expression in different tissues EMBO MolecularMedicine  PeerReview ProcessFile- EMM-2013-02847
 
 
© EMBO 6 
(Figure 1 for the Referee only).
 
Second, the proposed increase of FMRP expression in tumor breast tissues could be due to an
increase of cell density rather than a true increase of FMRP level per say. It is indeed stated that the 
increase of FMRP in breast tumor correlates with cell proliferation index and the pictures shown 
(e.g.fig 1 G) seem to show thattumorous tissues are denser than surrounding normaltissue.
 
We agree with the Referee that different cell density within tissue samples may complicate the
assignmentoftheintensityscore.However,immunohistochemistryistheidealtechniqueto obviate
this inconvenience as it allows the detection of a given protein in situ, at the single cell level and 
shows exactly where it is located within the tissue examined (i.e. its cellular localization and cell 
type).
WeperformedarelativequantificationofFMRPexpressionontissuecoresarrayedonTMAusing
IHC as described in the ‘Materials and Methods’ section and shown in Supporting Information 
FigureS1.Briefly,asemi-quantitativeapproach wasapplied to evaluatehuman FMRP expression 
byassigning thefollowing intensityscores:0,negativestaining;1,weak;2,moderate;3, intense.
WehopetheReviewercanappreciatethatdespitethetumorcelldensity wascomparable among the 
4 selected representativebreasttumorcases,theintensityoftheFMRP staining ranged from 0 to 3 
and, overall, quite homogeneous within each analyzed tumor core, thus indicating that FMRP 
expression wasindependentof cell density. 
 
Thus, I wonder how unique this apparent increase of FMRP expression compares to the level of
othercytoplasmicproteinsin thesametissues? 
 
WenowprovidetheHER2staining(membraneand/orcytoplasmic)onthesameTMAanalyzedfor
FMRP.HER2displayedan intensityscoreranging from 0 to3butdidnotparallelFMRP signal
intensity on the same tumor samples, suggesting unique and exclusive expression of FMRP and 
HER2(Figure2fortheRefereeonly)
Sincewehaveevaluated around 400 breast tumor sampleswe hope that the Referee is confident
withourfindings.Inaddition,wewouldliketomentionthatothertargetshavebeenanalyzed(IHC 
and ISH)bytheMolecularPathologylaboratoryattheIFOM-IEO on the same TMA and described 
in (Nicassio et al., 2005.  J Clin Invest.; Capra et al., 2006. Cancer Res, Vecchi et al., 2008.
Oncogene; Vecchi et al., 2007. Oncogene,  Confalonieri et al., 2009. Oncogene, Colaluca et al.,
2008.Nature,Amson etal.,2011.NatMed.).
 
Toclarifythisissueit seems to me that it would be important to quantify this increase by western 
blotassayson theextractsof the tumor tissues to haveamorequantitativeview of thisproposed 
FMRP levelincreaseincomparisonwithotherproteins.
 
We agree with the reviewer that Western blotting (WB) analysis could provide an independent
quantification ofFMRP expression in breastcancer,however,frozen sectionsfrom thesametissues
to be used for Western blotting analysis are not available. In order to overcome this limitation and 
follow the Referee suggestion we performed a WB analysis on a new set of commercially available 
ductal breast cancer samples (stage 2-4) in which we monitored FMRP as well the cytoplasmic 
protein a-Tubulin (that is not among the FMRP targets). These data have been now provided as
New Figure1B.
 
The authors established some correlation between tumor grades and FMRP overexpression. For
instance breast tumors with high grade (G3) show some FMRP overexpression in a higher
proportion ofcases(33.7%) than low grade tumors(19.5% forG1).However thesedatacould be
viewed asan indication thatan increaseofFMRP isnotresponsiblefortumoraggressivenesssince
in 19.5% of the patients it hasno impact?
 
Cancer progression is a multistep process that requires involvement of several biological
mechanisms and sequential acquisition of multiple genetic lesions. Therefore, we presume that
FMRP maycooperatewithothergenes toultimatelydetermine cancermetastatic spreading.This
wouldexplainwhytheremightbeafractionoftumorspositivetoFMRPbutwithalessaggressive
characteristics(i.e.G1 tumors). 
What is clear from our data is that overexpression of FMRP is a hallmark of enhanced tumor
aggressiveness; indeed it ismoreprobable thata tumoracquiresmoreaggressive features(high-EMBO MolecularMedicine  PeerReview ProcessFile- EMM-2013-02847
 
 
© EMBO 7 
grade/high-proliferation) when FMRP is overexpressed or, vice versa, it is less probable that a 
more differentiated tumor does overexpress FMRP. Moreover, we provide evidences that FMRP 
mRNAtargetsareinvolvedinEMTtransition,invasionandintravasationand,assuch,determinant
for cancer progression and metastatic process, which highlight again a relevant role of FMRP in 
tumor aggressiveness. 
 
Do the multivariate Cox proportional hazard analyses take these negative numbers into 
consideration? Some explanations should maybe given for non cancer persons to emphasize the 
significance ofthe data and theirpotentialmedicalimportance.
 
WethanktheReferee for thissuggestion;we have now explained differently the meaning of these 
findings. We performed a multivariate analysis using a Cox model in order to check whether the 
levels of FMR1 expression independently correlate with the propensity of breast tumor cells to 
metastasize to lungs. Significant p-values indicates that high FMR1 expression indeed correlates
withlungmetastasesandindependentlytotheestrogenreceptorstatusthatwastheonlyavailable
clinicalparameterforallthe datasetsconsidered in the analysis.
In order to explain better this resultwe now modified the main textas follows: “Cox proportional
hazard analysisofthethreecohortsrevealed thatpatientswith FMR1overexpressingbreasttumors
have an increased risk to develop lung metastasis (Hazard Ratio = 1.21;95% CI 1.02-1.45, p = 
0.0293) and this is independent to estrogen receptor status (HR = 1.51 95% CI 1.27-1.85,
p<0.0001),theonlypathologicalparameteravailableforalldatasetsconsidered.Thissuggeststhat
FMRP increased expression mighthave a role in metastatic spreading ofbreasttumor cells to the 
lungs.”. 
 
Theconclusionoftheclipanalysispresentedinthisworkisthat"FMRPactsasamasterregulator
ofalargesubsetofmRNAsinvolved in multiplestepsof cancerprogression including invasion and 
intravasation". I disagree with this statement because it is not supported by actual data. First, the 
conclusion of the study is very likelely strongly biased by the choice of the 84 tested mRNAs.
Second,theidentification of 42 clipped mRNAs out of 84 tested indicates a very high non-specific 
background (previousCLIP studiestypically identified 1-3 % oftotalmRNAs)oravery low level
ofstringency.Third,theabsenceofpresented data(only alistofmRNAsisgiven)preventsfrom 
any realappreciation ofthese results. 
 
Wethank theReferee for thiscomment.According to the largestudiespublishedover the last10
years,FMRP targetsaccountfor4-27% ofthecellulartranscriptome(Aschleyeta.,1993,Brown et
al.,2001,Darnelletal.,2011,Ascano etal2012).Howeverthelistoftargetsvariesaccording to 
the biological material, threshold and technique used. In our study we show that FMRP affects cell 
intravasation and invasion (Figures 2F and Figure 3)and thiswastherationaleto usea specific
Array, includingmolecules involvedin thesebiological functions, to identifyFMRP targets.Since
wehaveusedapreselectedplatethatmatchedtheobservedphenotypethiscouldexplainwhy50% 
ofthegenestested are targets ofFMRP.
We have now extended our studies and provide further information on; 1) the fold change
(enrichment) ofthe FMRP associated mRNAs compared to control.We considered as FMRP targets 
only theoneswith a fold changehigher than 7 respects to the negative control(IgGs).We would 
like to mention that these experiments were performed by independent collaborators and qPCR 
devices(n=3),2)stabilityassayfor5 moremRNA targets,3)translationalassayfor5 moremRNA 
targets. 
These findings are now shown in Revised Supporting information Table S5, New Supplementary 
Figure9and10.
 
Fig4C:theactualwesternblotpictures(andnotjusttheirquantification)shouldbeshown.
 
WehavenowprovidedtheWesternblotpicturesintherevised Figure 4C.
 
Supporting information: FMRP IP was performed using specific FMRP antibodies, it should be
indicated more precisely which antibody was used for the assay. 
 
All the experiments described in the manuscript have been performed using a well-characterized 
antibody(SupplementaryFigure1 and Ferrarietal2007;Napolietal.,2008).Theantibodyisvery
efficient in immunoprecipitation, IHC and western blotting experiments. We have added an EMBO MolecularMedicine  PeerReview ProcessFile- EMM-2013-02847
 
 
© EMBO 8 
additionalsentencein therevised textaswell.
 
Thisstudy could be improved by showing that E-cadherin and vimentin levelsare also changed with 
FMRP onthehumanTMAs
 
As previously discussed we do not have access to the same TMA used to evaluate FMRP 
(Supporting information Table S2).To follow the Referee suggestion we have used primary tumors
samples of non-metastatic (BC) and metastatic (mBC) breast cancer described in Table S6 and
show a directcorrelation between FMRP and Vimentin and an inverse correlation between FMRP 
and E-cadherin.
New Supplementary Figure 8.
 
 
Referee#4:
ThemanuscriptsubmittedbyLucaetal.reportsthattheFragileX-encoded protein,FMRP,can play 
a role in tumor progression of locally advanced breast cancer patients, especially in those with a 
triple-negative subtype, and can correlate with a propensity for lung metastasis. In addition, the
overexpression and depletion ofFRMP in murinecelllinesindicateitspotentialrolein promoting or
reducing metastasis,respectively.The authors provide evidence thatFMRP drives EMT by binding 
to E-cadherin and Vimentin mRNA affecting translation and stability,respectively. 
Figure1B indicatesthatFMRP issomewhatmorefrequentlyexpressedingrade3tumors;albeit,a
significantnumberofpositive grade 1 cases are found.Overall,FMRP isoverexpressedinnomore
than 34% of grade 3 tumors. The puzzling finding is that a high expression FMRP correlates with 
node-negativepatientsknown to belessproned forprogression.How do theauthorsreconcilethis
withthefindingsofFigure1E?
 
WethanktheRefereeforthiscomment.AswehavealreadydiscussedintheanswertoReferee3the
fraction of tumors positive to FMRP but with a less aggressive characteristics (i.e. G1 tumors) could 
beexplained becauseduring cancerprogression severalbiologicalmechanismsare needed aswell
asacquisition ofmultiplegeneticlesions.Therefore,wecannotexcludethatFMRP maycooperate
withothergenestoultimatelydeterminecancermetastaticspreading. 
Additionallytotheaxillarylymphnodeinvolvement,tumour diameter and histological gradehaveto 
be considered for the prognosis of breast cancer (Harris JR, 2004). In agreement, FMR1 mRNA
expression was increased with a high statistical significance (p-value = 0.0007) in the more 
aggressive triple negative breast cancer (TNBC) subtype (i.e. ER/PgR and HER2 negative) 
compared to the ER/PgR and/or the HER2 positive tumours in the large cohort of breast cancer
patients (597 samples) recently made available by the Tumor Cancer Genome Atlas consortium 
(TCGA) (see Fig.1F).
WehavenowexpandedonthispointanddiscussthattumorlikeTNBCareheterogeneous,someare
node-negativewhileothersarenode-positive.Both categoriesareveryaggressive.20-30% of the
node-negativewillrelapsewithin 5 years(veryaggressive)according to Ueno etal2011 and are
morelikelytometastasizetolungwithoutinvolvementofLNasreportedinBrouckaertetal.,2012
and in Van Belleetal.,2009.
 
The micrographs in Figure 1C show that FMRP-expressing carcinoma cells do not necessarily 
localize at the edge of foci, and there is considerable heterogeneity in its expression level in different 
tumor foci. A low magnification micrograph would be mandatory to assess the distribution of 
FMRP.
 
WeagreewiththeReferee thatthe distribution ofFMRP in Figure 1C isheterogeneousfrom high to 
very high,thisisalso in agreementwith the heterogeneity ofthe tumorcells.We have now changed 
the text commenting on the heterogeneity of FMRP expression in different tumor foci that isalso 
visible in Supplementary Figure 1.
 
The analysis of the breast cancer TCGA collection does not reveal an impressive difference in
mRNA expression levels between triple-negative breast cancers, HER2- and ER/PgR-positive
patients.
 
Wehavenow included the expression analysis of a couple of prototypicalmolecularmarkers for
EMT,i.e.E-cadherin (CDH1),N-cadherin (CDH2)and Vimentin (VIM),on the same large cohortEMBO MolecularMedicine  PeerReview ProcessFile- EMM-2013-02847
 
 
© EMBO 9 
ofbreastcancerpatientsanalyzed forFMR1 in Figure1F (madeavailableby the TumorCancer
Genome Atlas consortium, on a total of 597 samples). These EMT transcripts analyzed were
confirmed to change in the more aggressive triple negative breastcancer(TNBC)subtype compared 
to the ER/PgR or HER2 positive tumours (Figure 3 for the Referee only).
 
TheexperimentspresentedinFigures2and3usetheprototypichighlymetastaticmurinecellline
4T1 and TS/A, a less metastatic cell line showing a reduction in lung metastasis in the FMRP 
shRNA-expressing cells.However,overexpressing cellsaremarginally showing an increasein lung 
metastasis,particularly theTS/Acell line,which shouldhavebeenexpected togenerateahigher
metastaticindexsincetheoriginalcelllinehasamuchlowerpropensitytometastasizethanthe4T1
cellline. 
 
As the Referee has correctly pointed out, the TS/A cell line overexpressing FMRP increases its
metastaticpotentialby70% whilethe4T1(alreadyhighlymetastatic)by50%.Thisindicatesthat
FMRP overexpressionincreasesthemetastaticpotentialoftheTS/A celllinemorethan in the4T1 
cellline.We have now added a sentence in the revised version to betterexplain these findings. 
 
FMRP binds to a number of RNA species, some of which were identified using a commercially
available rtPCR array for 84 genes potentially involved in EMT. Then, the study focused on 
Vimentin and E-cadherin, two landmark genes of the epithelial and mesenchymal states,
respectively.The study shows thatFRMP controls E-cadherin and Vimentin by RNA translation and 
RNA stability, respectively, by two distinct mechanisms; these mechanisms would need to be
further explored with other RNA species binding to FMRP and, in particular, binding to known 
EMT mastergenecandidatesinordertoaddresstheirrelevanceintumormetastasis.
 
We have followed the Referee’s suggestion and, in addition to E-cadherin and Vimentin,  we 
analyzed mRNA translation as well mRNA stability of ten other identified FMRP targets. New 
SupplementaryFigure9 and 10.
 
4T1 cells are certainly not appropriate to study such a mechanism, as these cells exhibit a rather 
mesenchymal-like phenotype.
 
Wehavebasedourstudiesontwocelltypes(4T1andTSA).Thechoiceofthe4T1mousemammary
tumor cell line was dictated by the capacity to efficiently metastasize (Tao et al., 2008). Moreover, 
these cells show an epithelial cellular morphology and express markers such as E-cadherin rather
than N-cadherin (mesenchimalmarker).
 
The authors need to consider a panel of cell lines with well-described E or M phenotypes. The 
function of Vimentin has remained elusive formany years,since no one has shown its implication in 
cellmotility;albeitmost,ifnotall,mesenchymalcellsexpressVimentin. 
 
WeagreewiththeRefereethat theinvolvementofVimentinwasunderdebate in the past,butwe 
also feelthatthereisquitea massivenumberofpublicationspointing to a keyeffectofVimentin on 
the number of circulating tumor cells and their metastatic potential, just to mention a few of them 1) 
Vimentin expression increases during the EMT associated with tumor invasion and metastasis,
especially among breast cancers and melanomas. Vimentin predicts poor breast cancer survival
(Korsching etal.2005) and high incidence ofcirculating tumor cells with high levels ofVimentin 
have been detected in patients with metastatic disease compared to early stage breast cancer
(Callergietal.,BreastCancer Research 2011).This again,strongly supports the notion thatEMT is 
involved in the metastatic potential of CTCs and that Vimentin is contributing to the metastatic
phenotype. 2) Willipinski-Stapelfeldt et al. [2005] studied Vimentin expression in a very large
cohort of breast cancers (n = 2,517) They showed that Vimentin expression in tumour cells
correlated significantly with high tumour grade, high mitotic index and negative 
estrogen/progesterone receptor status (Willipinski-Stapelfeldt, B.,et al Clin Cancer Res 2005) 3)
Vimentin isproposedas target forbreastcancermetastasisandinapanelofsoft tissuesarcoma
 (ThaiparambiletalCancerresearch2009;LahatetalPLoSOne2010)61) ithasbeenreported
that Vimentin nicely correlates with cells that underwent EMT (Mani et al., Cell 2008). 
 
Although the current findings may be potentially novel and lead to the exploitation of post-
transcriptional mechanisms for the regulation of invasive and metastatic phenotypes, this study EMBO MolecularMedicine  PeerReview ProcessFile- EMM-2013-02847
 
 
© EMBO 10
needsto providemuch moreconvincing evidenceifweareto believethatFMRP can play arolein 
the progression of carcinoma. 
 
FollowingtheReferee’s suggestion we have now analyzed FMRP expression in a panelofhuman 
breast cancer cell lines with epithelial and mesenchimal characteristics and provided this
information as Figure 4 for the Referee only. 
WehavealsoextendedthemolecularanalysisofFMRP mediatedposttranscriptionalregulationto
other10 mRNA targetsand providethesefindingsin two new New SupplementaryFigures9 and 10. 
Furthermoreourinvivodatashow,usingtwodifferentcelllineswithdifferentmetastaticpotential
that FMRP affectsmetastasis formation,complementing ourcellularand molecularfindings.Last
butnotleastwewerealso ableto monitorcancerincidencein a cohortofpatientswith FXS (with 
absentorreduced FMRP)and show thattheyhavea decreased cancerincidence. All together we 
have provided multiple and complementary evidence that we hope convince the Referee on the
importance of our findings.
 
 
 
2nd EditorialDecision 11 July 2013
 
ThankyouforthesubmissionofyourrevisedmanuscripttoEMBO Molecular Medicine.Wehave
now received theenclosed reportfrom therefereewho wasasked to re-assessit.Asyou willsee the 
reviewer is now supportive and I am pleased to inform you thatwe willbe able to acceptyour 
manuscriptpendingthefollowingfinalamendments:
 
-Pleasecarefullyproof-read the manuscriptfor typos as suggested by the referee.In addition,we 
wouldappreciateifyoucouldreflectthereferee'sconcernwithalineortwointhediscussion
section.
"Contrary to theirstatementVimentin has stilltoday a very elusive function in invasive migration,
albeititisroutinely used asa mesenchymalmarker." 
 
Andonaneditorialnote:
 
-Pleaseuploadthefinalhigh-resolution Supplementary Information single pdf file,including on its 
1stpagethetitle, authors and a Table of Content (see below).
 
- PleaseprovidewithinthemanuscriptAuthorsContribution,ThePaperExplainedandpossiblyFor
MoreInformation(seebelow).
 
-Pleaseremove allred textwithin the body ofthe manuscript. 
 
-Forhumantissuecollectionandanimalexperiments,pleaserephraseandcompletethematerialand
methodsectionasindicatedinourGuidelines:
http://onlinelibrary.wiley.com/journal/10.1002/(ISSN)1757-4684/homepage/ForAuthors.html#use 
 
Pleasesubmityourrevisedmanuscriptwithintwoweeks.
 
I look forward to reading a new revised version of your manuscriptas soon as possible.
 
 
 
 
***** Reviewer'scomments***** 
 
Referee#4(Remarks):
 
Themanuscript has been extensively revised with new sets of more convincing data.
Theauthorsshouldproof-read the manuscriptfor typos such as mesenchimal!
ContrarytotheirstatementVimentinhasstilltodayaveryelusivefunctionininvasivemigration,
albeititis routinely used as a mesenchymal marker.EMBO MolecularMedicine  PeerReview ProcessFile- EMM-2013-02847
 
 
© EMBO 11
 
 
2nd Revision - authors'response 01 August2013
 
I am submitting the revised manuscriptentitled “TheFragileX ProteinbindsmRNAs 
involved in cancer progression and modulates metastasis formation” 
Wehavemodified the text and the Figures according to the Journal requirements and:
1)added thePaperExplained;
2)added theAuthorscontribution;
3)added in thediscussion thefollowing sentence“Although Vimentinhasstillan elusive 
function in invasive migration it is used as a mesenchymal marker” as suggested by the
Referee;
4)Modified thePointby Point.Wehaveremoved thefourFiguresthatwereincluded forthe 
 
Thankyouverymuchforyourtimeandconsiderationofourwork. 
 
 
 
 
 
 
 
 
